# Supplementary material for: All-Cellulose Nanofiber-Based Sustainable Triboelectric Nanogenerators for Enhanced Energy Harvesting
Source: Polymers (Basel). 2024 Jun 24;16(13):1784. doi: 10.3390/polym16131784 (PMC11243854; doi:10.3390/polym16131784)
Supplement: Supplementary file 1 [file polymers-16-01784-s001.zip]

Archive with 4 entries (4 files):
- polymers-3018830-supplementary/Supporting Information.docx
- polymers-3018830-supplementary/Supporting Information.pdf
- polymers-3018830-supplementary/Video S1.mp4
- polymers-3018830-supplementary/Video S2.mp4
